# Supplementary material for: Selection of the Reference Gene for Expression Normalization in Salsola ferganica under Abiotic Stress
Source: Genes (Basel). 2022 Mar 24;13(4):571. doi: 10.3390/genes13040571 (PMC9029158; doi:10.3390/genes13040571)
Supplement: Supplementary file 1 [file genes-13-00571-s001.zip]

Archive with 1 entries (1 files):
- genes-1630483-supplementary.pdf
